# Supplementary material for: Apoptosis-targeted gene therapy for non-small cell lung cancer using chitosan-poly-lactic-co-glycolic acid -based nano-delivery system and CASP8 and miRs 29A-B1 and 34A
Source: Front Bioeng Biotechnol. 2023 Jun 6;11:1188652. doi: 10.3389/fbioe.2023.1188652 (PMC10281530; doi:10.3389/fbioe.2023.1188652)
Supplement: Supplementary file 2 [file Table1.XLSX]

## Sheet: List of primers
Gene	Forward	Reverse
Gamma actin	AGAGCAGACCCTCCCCAC	CCCAGGCCCGTTTGTGAC
SIRT1	CCTGACTTCAGATCAAGAGACGGT	CTGATTAAAAATGTCTCCACGAACAG
BCL2	GTGGTGGAGGAACTCTTCAG	GTTCCACAAAGGCATCCCAG
CASP8	GGTCACTTGAACCTTGGGAA	AGGCCAGATCTTCACTGTC
U6	CTCGCTTCGGCAGCACA	AACGCTTCACGAATTTGCGT
miR34A-specific cDNA	GGACGGTAGCAAGCAAAGAGTGTGACAACCAGCTA	GGGATTCTGGAAGATGATGATGACTGGCAGTGTCT
miR29A-specific cDNA	GGACGGTAGCAAGCAAAGAGTGTGCTGAACACCAA	GGGATTCTGGAAGATGATGATGACACTGATTTCTT
miR universal qPCR	GGACGGTAGCAAGCAAAGAGTGTG	GGGATTCTGGAAGATGATGATGAC
